# Supplementary material for: Restoration of retinal regenerative potential of Müller glia by disrupting intercellular Prox1 transfer
Source: Nat Commun. 2025 Mar 25;16:2928. doi: 10.1038/s41467-025-58290-8 (PMC11937340; doi:10.1038/s41467-025-58290-8)
Supplement: Supplementary file 4 — Source Data [file 41467_2025_58290_MOESM4_ESM.xlsx]

## Sheet: Figure1
	Fig. 1c										Fig. 1d
		Mouse				Zebrafish						Mouse				Zebrafish
		0dpi	2dpi	4dpi	7dpi	0dpi	2dpi	4dpi	7dpi			0dpi	2dpi	4dpi	7dpi	0dpi	2dpi	4dpi	7dpi
	Average	1	7.10883	7.639	11.1334	1	0.985551	1.34812	1.85467		Average	0	113.5	63.25	13.25	0	23.25	8	7
		Mouse				Zebrafish						Mouse				Zebrafish
	Exp. #	0dpi	2dpi	4dpi	7dpi	0dpi	2dpi	4dpi	7dpi		Exp. #	0dpi	2dpi	4dpi	7dpi	0dpi	2dpi	4dpi	7dpi
	#1	0.268046	8.3059	7.67467	11.2222	0	0.509793	0.840774			#1	0	111	73	15	0	18	11	12
	#2	0.372365	9.17822	7.03172	12.0635	0	0	0.354066	2.9676		#2	0	121	58	9	0	22	6	6
	#3	1.27307	7.64711	6.33141	13.9581	2.64465	0	3.90517	2.75199		#3	0	112	70	11	0	28	8	5
	#4	2.08652	7.8629	3.91238	13.7227	3.59602	0	4.19419	1.69908		#4	0	110	52	18	0	25	7	5
	#5		6.88965	9.34721	7.34778	0	3.79789	1.25307	0
	#6		6.65138	10.2014	10.1247	0	3.57672	0.0563726			p-value
	#7		6.56765	8.7944	9.98975	1.75933	0	0
	#8		4.88741	7.81879	10.6382	0	0	0.181323					0dpi	4dpi
	#9		7.26317								Mouse	2dpi	1.2236e-05	0.000246033
	#10		7.32268
	#11		6.81596										0dpi	4dpi
	#12		5.91398								Zebrafish	2dpi	0.000829727	0.0010831
	p-value
			2dpi	4dpi	7dpi
	Mouse	0dpi	5.59684e-06	5.00445e-06	2.33508e-07
			2dpi	4dpi	7dpi
	Zebrafish	0dpi	0.492812	0.334958	0.175855

## Sheet: Figure2
	Fig. 2b										Fig. 2c							Fig. 2f							Fig. 2g
		RNAscope particle number				RNAscope particle size						Exp. #	Vehicle		MNU				Prox1+/+; Glast-CreERT		Prox1fg/fg; Glast-CreERT		Prox1fg/+; Dkk3-Cre			Prox1+/+; Glast-CreERT		Prox1fg/fg; Glast-CreERT
		Sox9(-) cells		Sox9(+) cells		Sox9(-) cells		Sox9(+) cells					tomato-	tomato+	tomato-	tomato+			Vehicle	MNU	Vehicle	MNU				Vehicle	MNU	Vehicle	MNU
		Vehicle	MNU	Vehicle	MNU	Vehicle	MNU	Vehicle	MNU		Prox1	#1	0.0284256	0.00172802	0.0754501	0.000123489		Average(fold)	4.8713e-05	0.000958258	0.0674732	0.0561448	1		Average	1	2.44091	0.70478	2.69869
	Average	5.26961	4.5498	2.1866	2.33082	4.93011	4.55008	1.48086	1.76869			#2	0.1966	0.0458585	0.295589	0.0231421
												#3	0.199344	0.0396464	0.283548	0.0353209			Prox1+/+; Glast-CreERT		Prox1fg/fg; Glast-CreERT		Prox1fg/+; Dkk3-Cre			Prox1+/+; Glast-CreERT		Prox1fg/fg; Glast-CreERT
		Sox9(-) cells		Sox9(+) cells		Sox9(-) cells		Sox9(+) cells				#4	0.0809589	0.0232493	0.0935361	0.00528701		Exp. #	Vehicle	MNU	Vehicle	MNU			Exp. #	Vehicle	MNU	Vehicle	MNU
	Exp. #	Vehicle	MNU	Vehicle	MNU	Vehicle	MNU	Vehicle	MNU			#5	0.152125	0.0229293	0.135999	0.0132917		#1	0	0	0.0265095	0.0470574	0.993653		#1	0.633472	3.10089	0.996282	2.30142
	#1	3.51064	4.12308	2.27273	1.16667	3.71013	3.92888	0.96447	2.00128		average		0.10653	0.0175709	0.151739	0.00589075		#2	7.51546e-05	0.000834044	0.0413109	0.0550943	1.00837		#2	0.784653	2.02463	0.86024	3.01747
	#2	4.66667	4.24324	3.57895	1.96154	5.05685	4.1633	2.33503	1.90057									#3	0.000147665	0.0016029	0.06501	0.0644552	1.00689		#3	1.20169	2.29544	0.740498	3.25958
	#3	5.66038	3.8	3.70588	2.85714	7.12434	4.19805	2.22963	1.86242		GS	#1	0.369207	0.86304	0.363493	1.16473		#4	-2.79673e-05	0.00139609	0.137062	0.0579722	0.991086		#4	1.38019	2.34266	0.570245	2.21629
	#4	4.05263	3.56471	1.83333	2.26667	3.82912	4.38166	1.03124	1.83249			#2	0.371775	0.875088	0.316439	0.939523									#5			0.54388
	#5	5.34483	3.43182	0.666667	2.28571		4.86231	0.843911	1.68782			#3	0.398458	1.63297	0.496546	1.93187									#6			0.517537
	#6	6.86047	4.23611	1.4	2.57143		4.98631		1.61204			#4	0.454547	1.06992	0.5	1.87905
	#7	6.79167	4.11111	2.07692	3.12821		5.33004		1.48421		average		0.39708	1.07177	0.411083	1.41177										p-value
	#8		5.13333	1.95833	3.15385
	#9		4.74576		1.61538						Pkca	#1	1.05458	0.547147	0.961483	0.147283										Prox1+/+; Glast-CreERT		Prox1fg/fg; Glast-CreERT
	#10		4.50746		2.44444							#2	1.53333	0.76313	1.10445	0.156764											MNU		MNU
	#11		7.56098		2.54545							#3	1.16205	0.441351	0.903335	0.163421										Vehicle	0.00153614	Vehicle	0.00140154
	#12		5.14		2.58621						average		1.23399	0.569066	0.986233	0.155681
	#13				2.11111
	#14				2.14286						Rhodopsin	#1	78.9862	28.1619	81.8771	36.1524
	#15				2.17647							#2	84.3419	31.3055	38.0865	16.538
	#16				2.28						average		81.6201	29.6921	55.8428	24.4517
	p-value												Raw ΔCt
		particle number		particle size								Exp. #	Vehicle		MNU
Sox9(-) cells			MNU		MNU								tomato-	tomato+	tomato-	tomato+
		Vehicle	0.120138	Vehicle	0.3349						Prox1	#1	5.13667	9.17667	3.72833	12.9833
												#2	2.34667	4.44667	1.75833	5.43333
Sox9(+) cells			MNU		MNU							#3	2.32667	4.65667	1.81833	4.82333
		Vehicle	0.358265	Vehicle	0.218165							#4	3.62667	5.42667	3.41833	7.56333
												#5	2.71667	5.44667	2.87833	6.23333
											average		3.23067	5.83067	2.72033	7.40733
											GS	#1	1.4375	0.2125	1.46	-0.22
												#2	1.4275	0.1925	1.66	0.09
												#3	1.3275	-0.7075	1.01	-0.95
												#4	1.1375	-0.0975	1	-0.91
											average		1.3325	-0.1	1.2825	-0.4975
											Pkca	#1	-0.0766667	0.87	0.0566667	2.76333
												#2	-0.616667	0.39	-0.143333	2.67333
												#3	-0.216667	1.18	0.146667	2.61333
											average		-0.303333	0.813333	0.02	2.68333
											Rhodopsin	#1	-6.30353	-4.81567	-6.35539	-5.17602
												#2	-6.39818	-4.96834	-5.25121	-4.04771
											average		-6.35085	-4.89201	-5.8033	-4.61186

## Sheet: Figure3
	Fig. 3d									Fig. 3f
			A	B	C	D	E	F			A	B	C	A	B	C
			Prox1fg/fg			Prox1fg/fg; Chx10-CreERT2					Sox2(+); EdU(+)			Iba1(+); EdU(+)
		MNU	-	+	+	-	+	+			Prox1fg/fg +MNU +FLAG	Prox1fg/fg; Chx10-CreERt2 +MNU +FLAG	Prox1fg/fg; Chx10-CreERt2 +MNU +FLAG-Prox1	Prox1fg/fg +MNU +FLAG	Prox1fg/fg; Chx10-CreERt2 +MNU +FLAG	Prox1fg/fg; Chx10-CreERt2 +MNU +FLAG-Prox1
		FLAG	+	+	-	+	+	-
		Prox1	-	-	+	-	-	+
		Average	1	4.58484	4.07818	0.191971	0.766123	2.59462
			Prox1fg/fg			Prox1fg/fg; Chx10-CreERT2				Average	0	5	0	2.25	2.66667	8.5
		MNU	-	+	+	-	+	+		stdev	0	0.816497	0	1.25831	1.52753	1.73205
		FLAG	+	+	-	+	+	-
		Prox1	-	-	+	-	-	+			Sox2(+); EdU(+)			Iba1(+); EdU(+)
	Exp. #	#1	0.197389	3.3399	2.86117	0.0694962	0.0871935	2.9605			Prox1fg/fg +MNU +FLAG	Prox1fg/fg; Chx10-CreERt2 +MNU +FLAG	Prox1fg/fg; Chx10-CreERt2 +MNU +FLAG-Prox1	Prox1fg/fg +MNU +FLAG	Prox1fg/fg; Chx10-CreERt2 +MNU +FLAG	Prox1fg/fg; Chx10-CreERt2 +MNU +FLAG-Prox1
		#2	1.86978	4.01093	4.04741	0.268496	0.412477	2.74545
		#3	1.30711	5.66737	4.94107	0.423653	1.09758	2.11816
		#4	0.625726	5.32117	4.46305	0.00623955	1.46723	2.55437
										Exp. #
		p-value								#1	0	4	0	2	4	10
										#2	0	5	0	1	1	9
			A	B	C	D	E	F		#3	0	5	0	4	3	6
		A		0.001225	0.000991782	0.0567927	0.32357	0.00759958		#4	0	6	0	2		9
		B			0.250287	0.00169955	0.00103386	0.0150734		#5	0		0
		C				0.00119716	0.000662057	0.0185469		#6	0		0
		D					0.0823497	6.63831e-05		#7	0
		E						0.00225281		#8
		F
										p-value
											A	B	C	A	B	C
										A		0.000586108	#DIV/0!		0.360327	0.000764774
										B			0.000586108			0.00296783

## Sheet: Figure4
	Fig. 4d										Fig. 4f
			Vehicle			MNU						EdU(+); Sox2(+)		EdU(+); Iba1(+)
			-	AAV2-Control Ab	AAV2-αProx1	-	AAV2-Control Ab	AAV2-αProx1				AAV2-Control Ab + MNU	AAV2-αProx1 + MNU	AAV2-Control Ab + MNU	AAV2-αProx1 + MNU
		Average	1	1.3205	1.69596	7.84353	7.50028	3.54512
											Average	0	3	3.75	3.9
			Vehicle			MNU					stdev	0	1.41421	1.5	2.72641
		Exp. #	-	AAV2-Control Ab	AAV2-αProx1	-	AAV2-Control Ab	AAV2-αProx1
		#1	0.164284	1.62214	1.24182	8.17687	7.1699	3.68206				EdU(+); Sox2(+)		EdU(+); Iba1(+)
		#2	0.275785	2.83665	1.05947	9.48633	8.72168	3.45714				AAV2-Control Ab + MNU	AAV2-αProx1 + MNU	AAV2-Control Ab + MNU	AAV2-αProx1 + MNU
		#3	0.411298	1.84354	1.24531	8.8016	8.55108	4.09723			Exp. #
		#4	0.481128	1.79298	0.688823	7.87979	9.2961	3.01481			#1	0	2	3	7
		#5	0.801389	0.426841	2.08401	7.77085	6.59901	3.26105			#2	0	2	5	6
		#6	0.805749	0.61569	2.86045	8.1063	8.33678	4.10343			#3	0	5	2	3
		#7	0.990345	1.06548	2.31285	7.38799	8.14185	3.33723			#4	0	2	5	6
		#8	1.18653	0.759752	2.07494	5.90429	8.84988	2.87683			#5		4		6
		#9	1.33448	0.462387		6.22987	6.10494	4.80512			#6				4
		#10	1.61326	0.302383		7.86101	6.30225	4.55861			#7				6
		#11	1.61814	0.483265		8.27815	6.25359	2.90665			#8				0
		#12	2.3176	1.28259		8.23933	5.67626	2.44123			#9				0
		#13		0.920418							#10				1
		#14		2.39152
		#15		2.60173											p-value
		#16		1.72072										EdU(+); Sox2(+)	0.00450724
														EdU(+); Iba1(+)	0.449057
			Vehicle			MNU
			-	AAV2-Control Ab	AAV2-αProx1	-	AAV2-Control Ab	AAV2-αProx1
	Vehicle	-		0.129	0.0244003
		AAV2-Control Ab			0.138661
		AAV2-αProx1
	MNU	-					0.234801	4.78438e-11
		AAV2-Control Ab						1.72021e-08
		AAV2-αProx1

## Sheet: Figure5
	Fig. 5d						Fig. 5f								Fig. 5g								Fig. 5i								Fig. 5j
		Cell number
		Prox1fg/fg		Prox1fg/fg; Chx10-CreERT2				Prox1fg/fg + MNU			Prox1fg/fg;Chx10-CreERT2 + MNU					Prox1fg/fg + MNU			Prox1fg/fg;Chx10-CreERT2 + MNU					Prox1fg/fg + MNU			Prox1fg/fg;Chx10-CreERT2 + MNU					Prox1fg/fg + MNU			Prox1fg/fg;Chx10-CreERT2 + MNU
		Vehicle	MNU	Vehicle	MNU			day0	day2	day4	day0	day2	day4			day0	day2	day4	day0	day2	day4			day0	day2	day4	day0	day2	day4			day0	day2	day4	day0	day2	day4
	#20 cluster	0	9	0	304		Average	7.66667	4.66667	2.5	8.57143	13.7143	10.625		Average(fold)	1	0.626436	0.501453	1.14619	2.16379	1.53902		Average	0	8.25	0.75	0	9	7.5		Average(fold)	1	6.07969	1.73361	1.86974	9.22998	7.51507
	total	4737	7912	6358	11391		stdev	1.36626	0.984732	1.3784	1.39728	1.38013	1.30247		stdev	0.0737033	0.118575	0.111429	0.0920016	0.230064	0.650252		stdev	0	3.5	0.5	0	2.16025	3.46407		stdev	0.214528	0.627187	0.174159	0.208177	2.25937	4.01087
								Prox1fg/fg + MNU			Prox1fg/fg;Chx10-CreERT2 + MNU					Prox1fg/fg + MNU			Prox1fg/fg;Chx10-CreERT2 + MNU					Prox1fg/fg + MNU			Prox1fg/fg;Chx10-CreERT2 + MNU					Prox1fg/fg + MNU			Prox1fg/fg;Chx10-CreERT2 + MNU
		Prox1fg/fg		Prox1fg/fg; Chx10-CreERT2
							Exp. #	day0	day2	day4	day0	day2	day4		Exp. #	day0	day2	day4	day0	day2	day4		Exp. #	day0	day2	day4	day0	day2	day4		Exp. #	day0	day2	day4	day0	day2	day4
		Vehicle	MNU	Vehicle	MNU		#1	6	4	1	7	14	12		#1	0.949482	0.522156	0.403408	0.987932	1.94447	1.6827		#1	0	4	1	0	11	7		#1	0.731332	5.56837	1.51648	1.90553	11.4621	6.70169
	percent(%)	0	0.00113751	0	0.0266877		#2	7	3	2	8	15	11		#2	0.952296	0.497051	0.515084	1.15455	2.21362	1.60492		#2	0	7	0	0	10	9		#2	0.925612	5.95957	1.88962	1.77548	10.864	6.28055
							#3	8	5	3	7	15	10		#3	0.937433	0.582052	0.389844	1.21596	2.67251	1.58484		#3	0	12	1	0	6	7		#3	1.19898	5.80177	1.67024	1.65594	6.99012	7.76885
							#4	8	5	1	10	13	12		#4	1.07491	0.65798	0.535439	1.16803	2.11644	1.93346		#4	0	10	1	0	9	7		#4	1.14408	6.98907	1.85809	2.14202	7.60368	9.30918
							#5	7	6	4	10	15	10		#5	1.08587	0.804399	0.66349	1.20447	2.29502	1.66404
							#6	10	5	4	10	12	9		#6		0.561723			2.24339	1.30011						day4 p-value		7.56868e-05						day2 p-value		0.0319999
							#7		4		8	12	9		#7		0.542042			1.96831	1.33985														day4 p-value		0.00151173
							#8		3				12		#8		0.822536			2.04792	1.35269
							#9		5						#9		0.647982			1.97243	1.3886
							#10		5
							#11		6										day2 p-value		2.77134e-10
							#12		5										day4 p-value		2.24695e-08
											day2 p-value		2.3285e-08
											day4 p-value		1.75514e-07

## Sheet: Figure6
	Fig. 6c						Fig. 6e				Fig. 6g					Fig. 6h
	Population	Pseudotime 1	Pseudotime 2	Pseudotime 3	Sum		Feature	Samples	Expression			Hes1; Ccnd1					Hes1 intensity (fold)			Ccnd1 intensity (fold)
	AAV2-Ctrl Ab + Vehicle	0.278756	0.578238	0.143005	1		Gadd45a	GCAM0	-0.865758			AAV2- Ctrl Ab + Vehicle	AAV2- Ctrl Ab + MNU	AAV2- αProx1 + MNU			AAV2- Ctrl Ab + Vehicle	AAV2- Ctrl Ab + MNU	AAV2- αProx1 + MNU	AAV2- Ctrl Ab + Vehicle	AAV2- Ctrl Ab + MNU	AAV2- αProx1 + MNU
	AAV2-αProx1 + Vehicle	0.422669	0.479873	0.0974576	1		Gadd45a	GAM0	0.0546529
	AAV2-Ctrl Ab + MNU	0.00869565	0.648309	0.342995	1		Gadd45a	GCAM4	-0.573869
	AAV2-αProx1 + MNU	0.00707786	0.332659	0.660263	1		Gadd45a	GAM4	1.38497		Average	0	0.125	6.5625		Average(fold)	1	1.3159	6.40577	1	2.27462	8.33623
							Hbegf	GCAM0	-0.5279
							Hbegf	GAM0	-0.5279
	Count	Pseudotime 1	Pseudotime 2	Pseudotime 3	Sum		Hbegf	GCAM4	-0.442999			Hes1; Ccnd1					Hes1 intensity (fold)			Ccnd1 intensity (fold)
	AAV2-Ctrl Ab + Vehicle	269	558	138	965		Hbegf	GAM4	1.4988			AAV2- Ctrl Ab + Vehicle	AAV2- Ctrl Ab + MNU	AAV2- αProx1 + MNU			AAV2- Ctrl Ab + Vehicle	AAV2- Ctrl Ab + MNU	AAV2- αProx1 + MNU	AAV2- Ctrl Ab + Vehicle	AAV2- Ctrl Ab + MNU	AAV2- αProx1 + MNU
	AAV2-αProx1 + Vehicle	399	453	92	944		Notch1	GCAM0	-0.806243
	AAV2-Ctrl Ab + MNU	9	671	355	1035		Notch1	GAM0	-0.0638773		Exp. #					Exp. #
	AAV2-αProx1 + MNU	7	329	653	989		Notch1	GCAM4	-0.556741		#1	0	0	10		#1	0.749813	0.781662	6.05845	0.574817	2.63917	6.32937
							Notch1	GAM4	1.42686		#2	0	1	9		#2	0.822991	1.34494	7.85205	0.879204	2.42004	14.2617
							Hes1	GCAM0	-0.681763		#3	0	0	8		#3	0.688687	0.739144	4.96657	0.96077	1.50562	12.4237
							Hes1	GAM0	-0.168111		#4	0	0	8		#4	0.638438	0.548553	5.7964	1.03273	1.472	15.414
							Hes1	GCAM4	-0.61087		#5	0	0	7		#5	1.05958	1.30174	6.82298	0.928033	2.7688	6.54603
							Hes1	GAM4	1.46074		#6	0	0	7		#6	1.01121	1.92221	8.45989	1.46911	3.04774	10.0576
							E2f5	GCAM0	-1.06975		#7		0	7		#7	1.817	2.17681	7.14926	1.36511	2.79692	8.95535
							E2f5	GAM0	1.20289		#8		0	6		#8	1.21228	1.71217	4.72218	0.790217	1.54669	6.95388
							E2f5	GCAM4	-0.513689		#9			6		#9			5.98497			4.71928
							E2f5	GAM4	0.380547		#10			6		#10			7.02143			8.02259
							Pcna	GCAM0	-0.923642		#11			6		#11			6.20293			8.87759
							Pcna	GAM0	0.404505		#12			5		#12			6.16622			5.86327
							Pcna	GCAM4	-0.701813		#13			5		#13			4.74058			3.18725
							Pcna	GAM4	1.22095		#14			5		#14			8.94836			7.04111
							Cdk4	GCAM0	-0.861819		#15			5		#15			6.03321			7.43608
							Cdk4	GAM0	-0.115045		#16			5		#16			6.71725			9.43238
							Cdk4	GCAM4	-0.451488							#17			5.5462			7.01195
							Cdk4	GAM4	1.42835							#18			6.62408			8.97266
							Ccnd1	GCAM0	-0.57631		p-value					#19			7.43646			13.0581
							Ccnd1	GAM0	-0.560674							#20			6.86941			8.69257
							Ccnd1	GCAM4	-0.355398			AAV2- Ctrl Ab + Vehicle	AAV2- Ctrl Ab + MNU	AAV2- αProx1 + MNU		#21			6.84015			6.37547
							Ccnd1	GAM4	1.49238							#22			6.42347			6.73784
																#23			5.72311			7.81189
											AAV2-Ctrl Ab + Vehicle		0.175308	1.69598e-11		#24			4.63279			5.88784
											AAV2-Ctrl Ab + MNU			2.91745e-12
											AAV2-αProx1 + MNU
																p-value
																	Hes1 intensity (fold)			Ccnd1 intensity (fold)
																	AAV2- Ctrl Ab + Vehicle	AAV2- Ctrl Ab + MNU	AAV2- αProx1 + MNU	AAV2- Ctrl Ab + Vehicle	AAV2- Ctrl Ab + MNU	AAV2- αProx1 + MNU
																AAV2-Ctrl Ab + Vehicle		0.115548	2.16156e-19		0.000296407	5.56452e-12
																AAV2-Ctrl Ab + MNU			1.34025e-14			1.82651e-10
																AAV2-αProx1 + MNU

## Sheet: Figure7
	Fig. 7b				Fig. 7c				Fig. 7e				Fig. 7h																																Fig. 7i
		ONL thickness (fold)				Prox1 intensity				P21				Rhodopsin						Pkca						Sox2						Calbindin						Iba1								P25			P35
		WT	RP			WT	RP			Pde6bʳᵈ¹⁰/⁺	Pde6bʳᵈ¹⁰/ʳᵈ¹⁰			Pde6b+/+		Pde6brd10/rd10 + AAV2-Ctrl Ab		Pde6brd10/rd10 + AAV2-αProx1		Pde6b+/+		Pde6brd10/rd10 + AAV2-Ctrl Ab		Pde6brd10/rd10 + AAV2-αProx1		Pde6b+/+		Pde6brd10/rd10 + AAV2-Ctrl Ab		Pde6brd10/rd10 + AAV2-αProx1		Pde6b+/+		Pde6brd10/rd10 + AAV2-Ctrl Ab		Pde6brd10/rd10 + AAV2-αProx1		Pde6b+/+		Pde6brd10/rd10 + AAV2-Ctrl Ab		Pde6brd10/rd10 + AAV2-αProx1				Pde6b+/+	Pde6brd10/rd10 + AAV2-Ctrl Ab	Pde6brd10/rd10 + AAV2-αProx1	Pde6b+/+
	Average	1.67114	1.09007		Average	1	2.75044		Average	1	2.46424
														tdTom-	tdTom+	tdTom-	tdTom+	tdTom-	tdTom+	tdTom-	tdTom+	tdTom-	tdTom+	tdTom-	tdTom+	tdTom-	tdTom+	tdTom-	tdTom+	tdTom-	tdTom+	tdTom-	tdTom+	tdTom-	tdTom+	tdTom-	tdTom+	tdTom-	tdTom+	tdTom-	tdTom+	tdTom-	tdTom+
	Exp. #	WT	RP		Exp. #	WT	RP		Exp. #	Pde6bʳᵈ¹⁰/⁺	Pde6bʳᵈ¹⁰/ʳᵈ¹⁰		Average	0	0	0	0	3.24286	1.71429	0	0	0	0	0.25	0.25	0	0	0	0	0.433333	1.7	0	0	0	0	0	0	1.5	0	24.175	0	16.875	0
	#1	1.31915	1.06368		#1	0.457941	1.89034		#1	0.588961	2.3239
	#2	1.81567	1.00901		#2	0.613221	1.3405		#2	1.13209	2.49801			Rhodopsin						Pkca						Sox2						Calbindin						Iba1							average	0.387389	0.216333	0.223111	0.3895
	#3	1.67277	0.882883		#3	0.82935	1.24633		#3	1.2942	2.46685			Pde6b+/+		Pde6brd10/rd10 + AAV2-Ctrl Ab		Pde6brd10/rd10 + AAV2-αProx1		Pde6b+/+		Pde6brd10/rd10 + AAV2-Ctrl Ab		Pde6brd10/rd10 + AAV2-αProx1		Pde6b+/+		Pde6brd10/rd10 + AAV2-Ctrl Ab		Pde6brd10/rd10 + AAV2-αProx1		Pde6b+/+		Pde6brd10/rd10 + AAV2-Ctrl Ab		Pde6brd10/rd10 + AAV2-αProx1		Pde6b+/+		Pde6brd10/rd10 + AAV2-Ctrl Ab		Pde6brd10/rd10 + AAV2-αProx1			stdev	0.0247548	0.0635222	0.0407229	0.0168213
	#4	1.88085	1.04225		#4	1.08792	0.923581		#4	0.55976	1.99508
	#5	1.40245	1.15278		#5	1.20565	2.18449		#5	0.715256	1.2712		Exp. #	tdTom-	tdTom+	tdTom-	tdTom+	tdTom-	tdTom+	tdTom-	tdTom+	tdTom-	tdTom+	tdTom-	tdTom+	tdTom-	tdTom+	tdTom-	tdTom+	tdTom-	tdTom+	tdTom-	tdTom+	tdTom-	tdTom+	tdTom-	tdTom+	tdTom-	tdTom+	tdTom-	tdTom+	tdTom-	tdTom+			P25			P35
	#6	1.93594	1.38983		#6	1.15867	2.54485		#6	1.20736	2.23269		#1	0	0	0	0	1	1	0	0	0	0	0	1	0	0	0	0	0	2	0	0	0	0	0	0	0	0	25.8	0	13	0			Pde6b+/+	Pde6brd10/rd10 + AAV2-Ctrl Ab	Pde6brd10/rd10 + AAV2-αProx1	Pde6b+/+
					#7	1.6855	2.80667		#7	1.21243	2.38872		#2	0	0	0	0	0	2	0	0	0	0	1	0	0	0	0	0	0	1	0	0	0	0	0	0	0	0	25.3	0	16	0
		p-value	0.000699472		#8	1.47948	2.00412		#8	1.28994	2.22665		#3	0	0	0	0	0	2	0	0	0	0	0	0	0	0	0	0	0	5	0	0	0	0	0	0	2.5	0	25.8	0	18	0
					#9	0.759201	4.05876		#9		3.1065		#4	0	0	0	0	7	2	0	0	0	0	0	0	0	0	0	0	0	1	0	0	0	0	0	0	3.5	0	19.8	0	20.5	0
					#10	0.89515	4.84953		#10		3.36233		#5					2	2									0	0	1.4	0.4					0	0								Exp. #
					#11	0.872793	4.73721		#11		3.26734		#6					6.2	1.7									0	0	1.2	0.8														#1	0.381	0.165	0.189	0.394
					#12	0.955121	4.41891		#12		2.43163		#7					6.5	1.3																										#2	0.3705	0.189	0.2	0.392
																																													#3	0.364	0.244	0.197	0.392
						p-value	0.000631933			p-value	5.2005e-07																																		#4	0.369	0.133	0.1665	0.433
																																													#5	0.417	0.278	0.268	0.403
																																													#6	0.386	0.289	0.2515	0.419
																																													#7	0.4195		0.206667	0.392
																																													#8	0.36		0.182667	0.397
																																													#9	0.4195		0.247	0.392
																																													#10			0.297	0.358
																																													#11			0.208	0.394
																																													#12			0.264	0.364
																																													#13				0.381
																																													#14				0.375
																																													#15				0.375
																																													#16				0.389
																																													#17				0.397
																																													#18				0.383
																																													#19				0.367
																																													#20				0.406
																																													#21				0.403
																																													#22				0.378
																																													#23				0.381
																																													#24				0.383
																																													#25
																																													#26
[truncated: 8 more columns]

## Sheet: Figure8
	Fig. 8b										Fig. 8c										Fig. 8f																		Fig. 8g
		ONL/INL ratio										Prox1 intensity										Rhodopsin			Pkca			Sox2			Calbindin			Iba1					month-old	1	1.5	2	2.5	3	3.5	4	4.5	5	5.5
		1Month		3Month		6Month		9Month				1month		3month		6month		9month				RP1m/+	RP1m/m + AAV2-Ctrl Ab	RP1m/m + AAV2-αProx1	RP1m/+	RP1m/m + AAV2-Ctrl Ab	RP1m/m + AAV2-αProx1	RP1m/+	RP1m/m + AAV2-Ctrl Ab	RP1m/m + AAV2-αProx1	RP1m/+	RP1m/m + AAV2-Ctrl Ab	RP1m/m + AAV2-αProx1	RP1m/+	RP1m/m + AAV2-Ctrl Ab	RP1m/m + AAV2-αProx1		average	RP1m/+	0.38625	0.35975	0.3642	0.355333	0.364917	0.365833	0.361545	0.3549	0.343333	0.3487
		Rp1ᵐ/⁺	Rp1ᵐ/ᵐ	Rp1ᵐ/⁺	Rp1ᵐ/ᵐ	Rp1ᵐ/⁺	Rp1ᵐ/ᵐ	Rp1ᵐ/⁺	Rp1ᵐ/ᵐ			Rp1ᵐ/⁺	Rp1ᵐ/ᵐ	Rp1ᵐ/⁺	Rp1ᵐ/ᵐ	Rp1ᵐ/⁺	Rp1ᵐ/ᵐ	Rp1ᵐ/⁺	Rp1ᵐ/ᵐ																				RP1m/m + AAV2-Ctrl Ab	0.3488	0.3646	0.344933	0.325882	0.302333	0.287182	0.2463	0.242182	0.2125	0.218
	Average	1.80783	1.46546	1.87279	1.20047	1.77185	0.754369	2.01121	0.498823		Average	1	1.61872	0.851027	1.33319	0.849606	0.998032	0.864073	0.81293		Average	0	0	4.55714	0	0	0.75	0	0	0.25	0	0	0	1.6	9.82	4.88			RP1m/m + AAV2-αProx1	0.359077	0.364071	0.355083	0.34912	0.36163	0.359231	0.352077	0.350864	0.34581	0.34919
		1Month		3Month		6Month		9Month				1month		3month		6month		9month				Rhodopsin			Pkca			Sox2			Calbindin			Iba1					month-old	1	1.5	2	2.5	3	3.5	4	4.5	5	5.5
	Exp. #	Rp1ᵐ/⁺	Rp1ᵐ/ᵐ	Rp1ᵐ/⁺	Rp1ᵐ/ᵐ	Rp1ᵐ/⁺	Rp1ᵐ/ᵐ	Rp1ᵐ/⁺	Rp1ᵐ/ᵐ		Exp. #	Rp1ᵐ/⁺	Rp1ᵐ/ᵐ	Rp1ᵐ/⁺	Rp1ᵐ/ᵐ	Rp1ᵐ/⁺	Rp1ᵐ/ᵐ	Rp1ᵐ/⁺	Rp1ᵐ/ᵐ			RP1m/+	RP1m/m + AAV2-Ctrl Ab	RP1m/m + AAV2-αProx1	RP1m/+	RP1m/m + AAV2-Ctrl Ab	RP1m/m + AAV2-αProx1	RP1m/+	RP1m/m + AAV2-Ctrl Ab	RP1m/m + AAV2-αProx1	RP1m/+	RP1m/m + AAV2-Ctrl Ab	RP1m/m + AAV2-αProx1	RP1m/+	RP1m/m + AAV2-Ctrl Ab	RP1m/m + AAV2-αProx1		stdev	RP1m/+	0.0223961	0.0233435	0.0213114	0.0318186	0.0273411	0.0287049	0.0358619	0.0407443	0.0195835	0.0237863
	#1	1.82222	1.48913	1.63333	1.22535	1.65169	0.816901	2.0274	0.464789		#1	0.78744	1.4515	0.933788	0.834762	0.586837	0.962113	0.696077	1.12433		Exp. #																		RP1m/m + AAV2-Ctrl Ab	0.0345858	0.0309415	0.0228018	0.0362662	0.0321611	0.0472608	0.0729709	0.0585369	0.0556622	0.0392243
	#2	2	1.48864	1.85185	1.19178	1.85185	0.780822	2.03448	0.409091		#2	0.931246	1.99504	1.20459	0.983476	1.0198	1.00546	1.08213	0.778965		#1	0	0	3	0	0	0	0	0	1	0	0	0	0	2	1			RP1m/m + AAV2-αProx1	0.0220736	0.0207122	0.0277111	0.0325683	0.0339673	0.0283624	0.0274633	0.0293408	0.0220309	0.0252638
	#3	1.72826	1.29897	1.92308	1.2	1.59091	0.733333	2.06897	0.533333		#3	1.11202	1.67214	0.566844	1.24836	0.750507	0.845327	0.795495	0.800002		#2	0	0	2	0	0	1	0	0	0	0	0	0	3	3	2
	#4	1.68085	1.58511	1.84706	1.24	1.97297	0.826667	1.91398	0.485714		#4	1.16929	1.3562	1.23053	1.31955	0.780552	1.02632	0.882589	0.548423		#3	0	0	6.3	0	0	1	0	0	0	0	0	0	1.2	14.5	10.3		Exp. #	month-old	1	1.5	2	2.5	3	3.5	4	4.5	5	5.5
	#5			1.77108	1.32394	1.66265	0.782051		0.559524		#5			0.529843	1.96042	0.975159	1.10519				#4	0	0	4.5	0	0	1	0	0	0	0	0	0	2.2	11.8	5.3		#1	RP1m/+	0.356	0.361	0.397	0.4	0.381	0.392	0.411	0.417	0.364	0.389
	#6			1.95062	1.30137	1.73563	0.666667		0.544304		#6			0.640566	1.44841	0.797278	1.19324				#5		0	3.5											17.8	5.8		#2		0.383	0.347	0.381	0.3	0.342	0.381	0.378	0.375	0.325	0.353
	#7			2.0641	1.05882	1.86207	0.633333		0.5		#7				1.42463	1.03711	0.848571				#6			8.3														#3		0.4	0.339	0.339	0.35	0.339	0.375	0.333	0.369	0.333	0.331
	#8			1.94118	1.0625	1.84706	0.795181		0.493827		#8				1.44588						#7			4.3														#4		0.406	0.392	0.342	0.342	0.367	0.392	0.353	0.319	0.331	0.308
																																						#5				0.339	0.353	0.35	0.325	0.325	0.331	0.328	0.339
				1Month	3Month	6Month	9Month							1Month	3Month	6Month	9Month																					#6				0.347	0.369	0.336	0.325	0.35	0.281	0.353	0.322
			p-value	0.00527645	1.45687e-08	5.63202e-10	2.39423e-07						p-value	0.00691985	0.00957386	0.0436286	0.368094																					#7				0.383	0.3	0.367	0.331	0.308	0.397	0.331	0.364
																																						#8				0.361	0.372	0.419	0.408	0.411	0.344	0.383	0.364
																																						#9				0.375	0.392	0.389	0.367	0.4	0.333	0.347	0.361
																																						#10				0.378	0.386	0.397	0.372	0.375	0.383	0.328	0.356
																																						#11					0.35	0.331	0.339	0.333		0.369
																																						#12					0.35	0.361	0.383			0.328
																																						Exp. #	month-old	1	1.5	2	2.5	3	3.5	4	4.5	5	5.5
																																						#1	RP1m/m + AAV2-Ctrl Ab	0.328	0.358	0.358	0.328	0.286	0.292	0.275	0.125	0.172	0.153
																																						#2		0.333	0.386	0.336	0.311	0.328	0.314	0.292	0.236	0.231	0.161
																																						#3		0.369	0.392	0.353	0.364	0.297	0.297	0.283	0.2	0.125	0.231
																																						#4		0.294	0.289	0.328	0.364	0.292	0.219	0.117	0.247	0.25	0.222
																																						#5		0.342	0.372	0.353	0.325	0.272	0.294	0.156	0.189	0.228	0.222
																																						#6		0.406	0.369	0.339	0.383	0.342	0.336	0.331	0.342	0.15	0.175
																																						#7		0.311	0.358	0.361	0.336	0.325	0.306	0.233	0.275	0.175	0.281
																																						#8		0.347	0.361	0.342	0.292	0.308	0.311	0.292	0.258	0.3	0.222
																																						#9		0.386	0.403	0.311	0.286	0.314	0.319	0.222	0.253	0.272	0.233
																																						#10		0.372	0.358	0.397	0.231	0.303	0.239	0.261	0.308	0.222	0.211
																																						#11				0.342	0.361	0.292	0.303	0.247	0.231		0.272
																																						#12				0.331	0.314	0.294	0.269	0.061			0.233
																																						#13				0.303	0.342	0.208	0.289	0.281
																																						#14				0.364	0.333	0.361	0.122	0.136
																																						#15				0.356	0.297	0.256	0.294	0.328
																																						#16					0.342	0.319	0.25	0.283
																																						#17					0.331	0.339	0.342	0.297
																																						#18						0.297	0.325	0.256
																																						#19						0.297	0.303	0.289
																																						#20						0.311	0.283	0.286
																																						#21						0.308	0.311
																																						#22							0.3
																																						Exp. #	month-old	1	1.5	2	2.5	3	3.5	4	4.5	5	5.5
																																						#1	RP1m/m + AAV2-αProx1	0.381	0.389	0.383	0.336	0.325	0.361	0.344	0.339	0.331	0.333
																																						#2		0.383	0.361	0.386	0.339	0.331	0.342	0.333	0.3	0.344	0.367
																																						#3		0.344	0.383	0.308	0.247	0.383	0.381	0.358	0.369	0.364	0.375
																																						#4		0.339	0.331	0.364	0.389	0.403	0.369	0.344	0.342	0.353	0.342
																																						#5		0.331	0.333	0.381	0.364	0.392	0.394	0.361	0.361	0.367	0.375
																																						#6		0.372	0.367	0.386	0.314	0.311	0.311	0.339	0.378	0.333	0.347
																																						#7		0.331	0.353	0.397	0.303	0.314	0.336	0.342	0.35	0.322	0.319
																																						#8		0.336	0.333	0.342	0.372	0.356	0.383	0.383	0.319	0.306	0.303
																																						#9		0.378	0.358	0.361	0.372	0.372	0.367	0.35	0.308	0.308	0.314
																																						#10		0.364	0.364	0.325	0.342	0.325	0.331	0.35	0.317	0.364	0.353
																																						#11		0.344	0.383	0.303	0.336	0.3	0.339	0.325	0.347	0.361	0.342
																																						#12		0.392	0.392	0.331	0.358	0.336	0.333	0.325	0.386	0.378	0.397
																																						#13		0.373	0.372	0.325	0.361	0.403	0.392	0.308	0.378	0.344	0.353
																																						#14			0.378	0.319	0.356	0.422	0.403	0.369	0.403	0.344	0.347
																																						#15				0.328	0.372	0.389	0.4	0.414	0.342	0.311	0.311
																																						#16				0.375	0.314	0.317	0.317	0.372	0.314	0.369	0.358
																																						#17				0.331	0.339	0.35	0.336	0.303	0.369	0.372	0.353
																																						#18				0.369	0.333	0.333	0.336	0.344	0.394	0.344	0.347
																																						#19				0.378	0.369	0.347	0.331	0.308	0.356	0.342	0.35
																																						#20				0.372	0.35	0.383	0.389	0.342	0.333	0.372	0.4
																																						#21				0.383	0.375	0.361	0.336	0.369	0.383	0.333	0.347
																																						#22				0.364	0.392	0.367	0.4	0.372	0.331
																																						#23				0.361	0.339	0.389	0.392	0.347
																																						#24				0.35	0.403	0.397	0.361	0.361
																																						#25					0.353	0.383	0.35	0.397
																																						#26						0.4	0.35	0.394
																																						#27						0.375
[truncated: 36 more columns]

## Sheet: ED Figure1~5
	Supplemenatary Fig. 1d					Supplemenatary Fig. 1e						Supplemenatary Fig. 1g					Supplemenatary Fig. 1h					Supplemenatary Fig. 3b						Supplemenatary Fig. 3c						Supplemenatary Fig. 4b					Supplemenatary Fig. 4c				Supplemenatary Fig. 5b
		MG	BC	AC			WT	Light injury	DTA injury	NMDA injury			Zebrafish NMDA damage					Day0	Day2	Day4			MG	HC	AC	BC			Calbindin (HC)	Vsx2 (BC)	Pax6 (AC)	p27 (MG)			Vehicle	NMDA	Dkk3Cre			Vehicle	NMDA			Calbindin			Pax6
	Control	1	1	1		Average	0	2.5	6.75	3.5			Day0	Day2	Day4		Average	0	11.5	1.5		Average	0.0430496	0.090725	0.28439	0.581835								Average	0.0630041	0.0592103	1		Average	1	4.45654			Prox1fg/fg	Prox1+/fg; Chx10-CreERT2	Prox1fg/fg; Chx10-CreERT2	Prox1fg/fg	Prox1+/fg; Chx10-CreERT2	Prox1fg/fg; Chx10-CreERT2
	MNU	3.97458	0.881484	1.23818								Average	1	1.11421	0.313676													Average	100	90.41	57.441	6.92307
	NMDA	3.02782	0.862518	1.30842																		Exp. #	MG	HC	AC	BC		SE	0	2.44709	5.71688	3.84615							Exp. #	Vehicle	NMDA
	DTA	4.16255	0.855048	1.13412		Exp. #	WT	Light injury	DTA injury	NMDA injury			Zebrafish NMDA damage				Exp. #	Day0	Day2	Day4		#1	0.0533325	0.122275	0.226503	0.569688								Exp. #	Vehicle	NMDA	Dkk3Cre		#1	1.3034	3.89233		Average(fold)	1	0.944831	0.968969	1	0.981057	0.972498
	Light	2.16472	0.942225	1.59506		#1	0	2	5	4		Exp. #	Day0	Day2	Day4		#1	0	9	3		#2	0.0313328	0.0298408	0.320971	0.612084		Exp. #	Calbindin (HC)	Vsx2 (BC)	Pax6 (AC)	p27 (MG)		#1	0.0588978	0.0532285	0.993653		#2	0.796352	5.30062		stdev	0.017555	0.0537344	0.026811	0.13001	0.11417	0.135933
						#2	0	3	7	5		#1	3.25617	3.30367	0.824031		#2	0	12	0		#3	0.0596816	0.0854532	0.31693	0.490427								#2	0.0782984	0.0575417	1.00837		#3	1.16809	4.52968
		Control				#3	0	1	11	2		#2	2.67703	2.55541	0.588783		#3	0	13	1		#4	0.0278514	0.125331	0.273158	0.655141		#1	100	92.8571	63.1579	10.7692		#3	0.0566887	0.055974	1.00689		#4	0.220859	4.10351			Calbindin			Pax6
	Exp. #	MG	BC	AC		#4	0	4	4	3		#3	2.16185	1.82426	0.227484		#4	0	12	2								#2	100	87.963	51.7241	3.07692		#4	0.0581315	0.0700971	0.991086		#5	1.13612				Prox1fg/fg	Prox1+/fg; Chx10-CreERT2	Prox1fg/fg; Chx10-CreERT2	Prox1fg/fg	Prox1+/fg; Chx10-CreERT2	Prox1fg/fg; Chx10-CreERT2
	#1	1.74918	0.974471	1.02505								#4	1.35513	1.76245	0.117699													#3	100										#6	1.5803
	#2	0.735348	0.935024	1.18915								#5	0.903884	1.09919	0.0793552													#4	100						p-value	0.286634			#7	1.18667			Exp. #
	#3	0.942386	0.982357	1.17513								#6	0.862455	0.932902	0.0447056													#5	100										#8	0.608215			#1	0.966573	0.887315	0.986286	0.997598	1.02253	0.876233
	#4	0.867539	0.918642	1.16303								#7	0.783486	0.475617														#6	100														#2	1.00546	0.962298	0.991204	1.04024	1.02922	0.814693
	#5	0.67402	1.02092	1.38887								#8	0	0.30284																										p-value	0.000151623		#3	1.01276	0.979564	0.96258	0.792173	0.811807	1.10142
	#6	0.506247	0.987509	1.01008								#9	0	0																													#4	1.01186	0.965702	0.946291	0.945714	1.0206	1.02772
	#7	1.52855	0.994668	0.669066								#10	0	0																													#5	0.971766	0.940373	0.980166	0.960535	0.757574	0.790746
	#8	0.996738	1.01683	0.840273								#11	0	0																													#6	1.02317	0.978823	0.98002	1.0815	0.972984	1.09795
	#9		1.00442	1.13403								#12	0																														#7	0.994594	0.977892	0.91453	1.12782	0.964512	0.938745
	#10		0.98422	1.53463																																							#8	1.00652	0.982348	0.990678	1.14425	0.936232	1.13248
	#11		0.931331	1.41476																																							#9	0.995616	0.94208		0.789285	1.04367
	#12		1.00058	1.32105																																							#10	0.992378	0.974831		1.12089	1.14931
	#13		1.08281	0.789578																																							#11	0.998029	0.897947			1.0618
	#14		1.0974	0.499546																																							#12	1.02127	1.0006			0.77454
	#15		1.03166	0.460358																																							#13		0.96774			1.03404
	#16		1.03715	0.385398																																							#14		0.974019			0.993291
																																											#15		0.774899			1.13788
		MNU																																									#16		0.978927			0.986926
	Exp. #	MG	BC	AC																																							#17		1.00358
	#1	3.70859	0.924594	1.08578																																							#18		0.962322
	#2	3.64163	0.84211	1.2035																																							#19		0.927048
	#3	3.3364	0.888055	1.1073																																							#20		0.859149
	#4	4.70675	0.896581	1.13751																																							#21		0.896333
	#5	4.43587	0.959874	1.46854																																							#22		0.976886
	#6	4.01821	0.903377	1.36236																																							#23		0.864912
	#7		0.841111	1.15918																																							#24		0.985981
	#8		0.796172	1.3813																																							#25		0.915664
																																											#26		0.988375
		NMDA
	Exp. #	MG	BC	AC
	#1	2.58029	0.990229	1.25406
	#2	3.35606	0.995906	1.2321
	#3	2.84537	0.909661	1.11539
	#4	2.81906	0.908059	1.1132
	#5	3.16051	0.938303	1.30361
	#6	2.83908	0.900682	1.29373
	#7	3.14112	0.903693	1.23204
	#8	2.76442	0.91906	1.0755
	#9	3.50662	0.791709	1.40688
	#10	3.56984	0.74941	1.37029
	#11	3.12517	0.674656	1.46649
	#12	2.6263	0.668844	1.83778
		DTA
	Exp. #	MG	BC	AC
	#1	3.66959	0.875636	1.36769
	#2	3.98487	0.866307	1.16286
	#3	4.5594	0.858853	0.907399
	#4	4.43635	0.819398	1.09853
		Light
	Exp. #	MG	BC	AC
	#1	1.69384	1.01504	1.35616
	#2	2.017	0.984745	1.48173
	#3	2.01055	0.923729	1.37453
	#4	2.93751	0.886667	1.46028
	#5		0.946672	1.78058
	#6		0.920997	1.84142
	#7		0.928596	1.98419
	#8		0.931352	1.48155
[truncated: 24 more columns]

## Sheet: ED Figure7~13
	Supplemenatary Fig. 7c							Supplemenatary Fig. 7e					Supplemenatary Fig. 7k												Supplemenatary Fig. 7l															Supplemenatary Fig. 8b					Supplemenatary Fig. 9a
														[raw, no logarithm]
		Control	MNU	MNU+FLAG	MNU+PROX1				Average	MNU + FLAG	MNU + FLAG-Prox1			Sox2(+); EdU(+)		Recoverin(+); EdU(+)		HuC/D(+); EdU(+)		PKCa(+); EdU(+)		Iba1(+); EdU(+)				Sox2(+); EdU(+)		Recoverin(+); EdU(+)		HuC/D(+); EdU(+)		PKCa(+); EdU(+)		Iba1(+); EdU(+)		Other EdU(+)				Vehicle	MNU	MNU+IgG	MNU+αPROX1
	Average	1	1.00236	0.684638	4.30522									MNU + FLAG	MNU + FLAG-Prox1	MNU + FLAG	MNU + FLAG-Prox1	MNU + FLAG	MNU + FLAG-Prox1	MNU + FLAG	MNU + FLAG-Prox1	MNU + FLAG	MNU + FLAG-Prox1			MNU + FLAG	MNU + FLAG-Prox1	MNU + FLAG	MNU + FLAG-Prox1	MNU + FLAG	MNU + FLAG-Prox1	MNU + FLAG	MNU + FLAG-Prox1	MNU + FLAG	MNU + FLAG-Prox1	MNU + FLAG	MNU + FLAG-Prox1		Average	1	3.33303	3.4997	1.99968
								Ascl1a(+) cells	Total (Day2)	3.875	1.6
	Exp. #	Control	MNU	MNU+FLAG	MNU+PROX1				EdU(+) (Day2)	2.375	0.133333		Average	28.5625	19.875	2.3125	1.45	2.16667	1.75	1.9375	0.5	0.625	0.3125		Average	54.5212	37.6605	4.19787	2.23136	3.03495	1.75641	2.39498	0.59846	1.02995	0.605194	34.821	11.5839
	#1	2.0251	0.874588	0	3.72376								stdev	10.4433	8.38898	1.25	1.43178	1.2673	1.94936	0.997914	0.755929	0.517549	0.478714																Exp. #	Vehicle	MNU	MNU+IgG	MNU+αPROX1
	#2	1.60355	1.48594	0.439257	5.47787																																		#1	0.158645	3.33182	3.43463	1.75053
	#3	0.371346	1.02687	1.83716	2.20042																																		#2	0.74989	3.48582	3.39208	2.04825
	#4	0	0.622041	0.604887	4.71761			Ascl1a(+) cells						Sox2(+); EdU(+)		Recoverin(+); EdU(+)		HuC/D(+); EdU(+)		PKCa(+); EdU(+)		Iba1(+); EdU(+)				Sox2(+); EdU(+)		Recoverin(+); EdU(+)		HuC/D(+); EdU(+)		PKCa(+); EdU(+)		Iba1(+); EdU(+)		Other EdU(+)			#3	1.37697	3.24121	3.59136	2.24893
	#5			0.482375	3.28817			Total (Day2)		EdU(+) (Day2)				MNU + FLAG	MNU + FLAG-Prox1	MNU + FLAG	MNU + FLAG-Prox1	MNU + FLAG	MNU + FLAG-Prox1	MNU + FLAG	MNU + FLAG-Prox1	MNU + FLAG	MNU + FLAG-Prox1			MNU + FLAG	MNU + FLAG-Prox1	MNU + FLAG	MNU + FLAG-Prox1	MNU + FLAG	MNU + FLAG-Prox1	MNU + FLAG	MNU + FLAG-Prox1	MNU + FLAG	MNU + FLAG-Prox1	MNU + FLAG	MNU + FLAG-Prox1		#4	1.71449	3.27327	3.58071	1.81624
	#6			1.99791	5.25051			MNU + FLAG	MNU + FLAG-Prox1	MNU + FLAG	MNU + FLAG-Prox1		Exp. #												Exp. #														#5				1.81144
	#7			0.513383	2.68923		Exp. #						#1	17	22	3	6	3	1	4	0	1	0		#1	51.5152	49.8995	4.22535	4.35487	3.79747	1.8771	4.3956	0	1.88679	0				#6				2.2896
	#8			1.44473	1.39406		#1	7	2	2	0		#2	12	36	3	4	0	0	3	0	0	0		#2	40	51.5708	8.10811	2.34133	0	0	3.22581	0	0	0				#7				2.07046
	#9			0.0349035	9.51289		#2	6	2	4	0		#3	19	35	2	2	1	2	2	0	1	0		#3	65.5172	38.8827	3.125	2.59218	2.5	1.97948	2.63158	0	1.47059	0				#8				1.96199
	#10			0.143733	8.79313		#3	4	2	2	0		#4	20	39	5	2	4	1	2	0	1	1		#4	44.4444	37.2456	6.32911	2.01614	5.88235	1.20969	2.29885	0	1.96078	1.64957
	#11			0.577401	6.98136		#4	5	2	3	0		#5	25	10	2	1	3	1	3	1	1	0		#5	54.3478	41.8737	3.77358	1.29609	4	0.907264	3.125	1.29609	1.63934	0
	#12			0.139907	5.31452		#5	1	2	1	1		#6	19	28	2	2	2	1	2	2	0	1		#6	44.186	46.188	3.38983	5.44358	2.5	0.56704	1.88679	1.97948	0	1.94414				p-value
	#13				6.35529		#6	3	1	3	0		#7	52	16	2	0	4	6	2	0	1	1		#7	70.2703	51.2337	3.84615	0	3.8835	3.43805	2.5641	0	1.28205	2.26816
	#14				5.5012		#7	3	4	2	1		#8	37	24	2	1	2	5	3	1	0	0		#8	68.5185	39.5897	5.40541	2.17743	2.63158	3.88827	3.65854	1.51211	0	0					Vehicle	MNU	MNU+IgG	MNU+αPROX1
	#15				4.05625		#8	2	2	2	0		#9	40	21	2	1	2	1	1			0		#9	72.7273	43.9674	3.92157	2.36678	3.1746	2.72179	1.33333			0				Vehicle		0.00291757	0.002412	0.0296959
	#16				2.81986		#9		1		0		#10	25	17	2	0	3	5	1			0		#10	55.5556	34.2744	3.7037	0	4.91803	5.44358	1.66667			0				MNU			0.0330459	2.41366e-08
	#17				2.35914		#10		0		0		#11	36	16	4	1	1	0	2			1		#11	59.0164	34.8389	4	2.26816	1.63934	0	3.50877			1.94414				MNU+IgG				5.22604e-09
	#18				3.55098		#11		1		0		#12	27	27	4	1	1	0	1			1		#12	58.6957	32.6615	6.34921	1.81453	1.49254	0	1.14943			1.8771				MNU+αPROX1
	#19				6.29522		#12		1		0		#13	25	12	1	1		3	0			0		#13	42.3729	21.7743	2.5	2.09369		2.47436	0			0
	#20				5.13033		#13		1		0		#14	38	13	2	1		1	2			0		#14	48.1013	23.5889	5.26316	4.18737		1.3277	2.66667			0
	#21				0.524268		#14		1		0		#15	31	27	0	2		1	1			0		#15	41.3333	37.6863	0	5.73009		2.26816	1.35135			0
	#22				0.024605		#15		2		0		#16	34	19	1	2		0	2			0		#16	55.7377	23.5064	3.22581	2.36678		0	2.85714			0
	#23				3.49683								#17		12		0								#17		38.4253		0
	#24				1.91156								#18		22		0								#18		42.771		0
	#25				3.59644								#19		10		1								#19		28.6504		1.70112
	#26				4.76932								#20		15		1								#20		32.6615		1.8771
	#27				5.40229								#21		14										#21		42.339
	#28				5.40907								#22		15										#22		37.1153
							p-value						#23		13										#23		30.7681
													#24		14										#24		42.339
	p-value							MNU + FLAG	MNU + FLAG-Prox1	MNU + FLAG	MNU + FLAG-Prox1
		Control	MNU	MNU+FLAG	MNU+PROX1		MNU + FLAG		0.00779969	0.0434129	0.000587308				Sox2		Recoverin		HuC/D		PKCa		Iba1					Sox2
	Control		0.498293	0.289403	0.000334235		MNU + FLAG-Prox1			0.0363866	7.9888e-06			p-value	0.00482869		0.0311673		0.250136		0.000484348		0.0881285				p-value	6.86498e-06
	MNU			0.132519	3.11501e-08		MNU + FLAG				7.411e-05
	MNU+FLAG				1.61076e-09		MNU + FLAG-Prox1
	MNU+PROX1

[truncated: 1 more sheets: ED Figure15~23]
